# Supplementary material for: Advancing Positron Imaging with Alginate-Based Tracers: Design, Synthesis, and Radiolabelling Methods
Source: MethodsX. 2026 Apr 22;16:103927. doi: 10.1016/j.mex.2026.103927 (PMC13157094; doi:10.1016/j.mex.2026.103927)
Supplement: Supplementary file 1 [file mmc1.xlsx]

## Sheet: Tracer activity calculations
Description	Input		Output
Radionuclide half-life (min)	109.7		Initial activity noted by cyclotron team (GBq):	1.81		Water molar concentration (mol/L)	2.85411e-11
Decay constant (/s)	0.00010531		Time of note from cyclotron team:	09:44:00		Total 18F (mg):	1.64397e-09
Radionuclide atomic mass (g/mol)	18		Approximate amount of water total (ml)	3.2
Known RCY:	0.9		Time of calculation:	10:00:00
Known RCS for rinsing:	0.9		Water volume (ml):	0.5
Known RCS:	0.9		Temperature (C):	65
Number of beads:	3		Adsorption time (min):	35
Initial activity (MBq/ml):	511.237
Final total activity (MBq):	204.917
Final bead activity (MBq/bead):	61.4751
Final bead activity after rinsing (MBq/bead - 5 min rinsing):	53.6075
Final bead activity after 2-hr run (MBq/bead):	25.1208
